# Supplementary material for: Physapruin A Enhances DNA Damage and Inhibits DNA Repair to Suppress Oral Cancer Cell Proliferation
Source: Int J Mol Sci. 2022 Aug 9;23(16):8839. doi: 10.3390/ijms23168839 (PMC9408722; doi:10.3390/ijms23168839)
Supplement: Supplementary file 1 [file ijms-23-08839-s001.zip]

Archive with 1 entries (1 files):
- ijms-1834006-supplementary.pdf
